# Supplementary material for: Modulating the CXCR2 Signaling Axis Using Engineered Chemokine Fusion Proteins to Disrupt Myeloid Cell Infiltration in Pancreatic Cancer
Source: Biomolecules. 2025 Apr 30;15(5):645. doi: 10.3390/biom15050645 (PMC12108577; doi:10.3390/biom15050645)
Supplement: Supplementary file 1 [file biomolecules-15-00645-s001.zip]

Archive with 1 entries (1 files):
- biomolecules-3532169-supplementary.pdf
